# Supplementary material for: Ras-related protein Rab-20 inhibition alleviates cerebral ischemia/reperfusion injury by inhibiting mitochondrial fission and dysfunction
Source: Front Mol Neurosci. 2022 Oct 25;15:986710. doi: 10.3389/fnmol.2022.986710 (PMC9640763; doi:10.3389/fnmol.2022.986710)
Supplement: Supplementary file 2 [file Table_1.XLSX]

## Sheet: Figure 1
A
sham	12 h	1 d	3 d	5 d	7 d
1.07	3.15	4.53	8.91	6.42	5.49
0.88	3.22	3.92	7.64	7.01	5.23
1.13	3.09	4.31	7.19	6.88	4.97
0.91	3	3.67	8.34	7.34	5.12
1.03	2.56	3.85	8.04	6.37	4.68
0.98	2.78	3.59	8.22	6.51	4.56
B
sham	12 h	1 d	3 d	5 d	7 d
0.09	0.13	0.19	0.75	0.45	0.37
0.05	0.11	0.18	0.86	0.39	0.35
0.12	0.15	0.22	0.74	0.4	0.29
0.1	0.16	0.23	0.82	0.38	0.41
0.07	0.18	0.25	0.7	0.47	0.43
0.11	0.16	0.26	0.69	0.44	0.39

## Sheet: Figure 2
D						E					F
cortex						sham	I/R	I/R+LV-NC	I/R+LV-shRab20		sham	I/R	I/R+LV-NC	I/R+LV-shRab20
sham	I/R	I/R+LV-NC	I/R+LV-shRab20			0	43.15	37.98	22.64		0	3	3	1
0.08	0.91	0.93	0.15			0	39.42	42.55	19.53		0	4	3	2
0.11	0.79	0.82	0.11			0	38.76	35.87	24.35		0	3	3	3
0.07	0.84	0.77	0.19			0	40.22	42.18	20.31		0	3	3	3
0.06	0.83	0.8	0.17			0	35.17	36.67	18.92		0	4	4	1
0.13	0.74	0.84	0.25			0	36.03	38.25	24.11		0	3	3	2
0.14	0.79	0.71	0.28								0	3	3	1
											0	3	4	2
											0	4	3	3
											0	3	3	2
hippocampus											0	3	3	2
sham	I/R	I/R+LV-NC	I/R+LV-shRab20								0	3	4	2
0.13	0.89	0.87	0.23								0	4	3	3
0.16	0.95	0.99	0.19								0	3	3	2
0.17	0.97	0.83	0.24								0	3	3	3
0.2	0.83	0.96	0.25								0	4	3	2
0.15	0.76	0.73	0.34								0	3	4	1
0.15	0.81	0.82	0.28								0	3	3	2

## Sheet: Figure 3
A						B
cortex						cortex
sham	I/R	I/R+LV-NC	I/R+LV-shRab20					Bcl-2					Bax
2.34	40.96	46.22	22.05			sham	I/R	I/R+LV-NC	I/R+LV-shRab20		sham	I/R	I/R+LV-NC	I/R+LV-shRab20
5.07	45.15	51.98	27.63			0.65	0.19	0.2	0.75		0.07	0.66	0.7	0.16
3.09	50.13	43.26	19.47			0.7	0.15	0.14	0.61		0.1	0.62	0.65	0.22
1.74	47.22	55.02	24.51			0.75	0.16	0.09	0.65		0.15	0.59	0.61	0.24
2.78	52.63	42.85	24.14			0.71	0.08	0.13	0.52		0.12	0.67	0.54	0.13
4.92	48.1	44.56	25.62			0.72	0.18	0.22	0.54		0.14	0.67	0.75	0.3
						0.63	0.2	0.16	0.57		0.09	0.73	0.62	0.26
hippocampus						hippocampus
sham	I/R	I/R+LV-NC	I/R+LV-shRab20					Bcl-2					Bax
4.33	43.29	56.45	15.68			sham	I/R	I/R+LV-NC	I/R+LV-shRab20		sham	I/R	I/R+LV-NC	I/R+LV-shRab20
1.96	40.01	60.07	19.41			0.55	0.09	0.15	0.49		0.08	0.78	0.73	0.22
2.07	54.31	42.37	22.37			0.51	0.12	0.23	0.46		0.11	0.72	0.8	0.24
3.47	47.63	42.75	24.63			0.49	0.17	0.14	0.45		0.13	0.75	0.83	0.16
2.55	39.65	43.16	18.72			0.52	0.2	0.18	0.43		0.18	0.82	0.77	0.18
1.88	50.27	42.58	25.48			0.45	0.18	0.1	0.38		0.18	0.89	0.85	0.26
						0.43	0.22	0.12	0.4		0.19	0.82	0.73	0.19

## Sheet: Figure 4
A									E
	Normal			OGD/R
0 h	1.06	0.93	1.01	0.98	0.95	1.1			Normal	OGD/R	OGD/R+siNC	OGD/R+siRab20
1 h	1.14	0.99	1.1	0.86	0.79	0.8			1.03	0.53	0.43	0.86
2 h	1.12	1.11	1.05	0.75	0.69	0.67			0.86	0.46	0.54	0.79
4 h	1.21	1.15	1.24	0.61	0.55	0.57			1.11	0.47	0.45	0.89
8 h	1.34	1.3	1.35	0.47	0.44	0.42
B									F
	Normal	OGD/R
	1.12	6.33							Normal	OGD/R	OGD/R+siNC	OGD/R+siRab20
	0.93	5.97							1.08	33.3	33.5	8.97
	0.95	6.75							2.14	35.64	28.76	11.33
									1.46	29.55	37.05	13.59
C
									G
	Normal	OGD/R							Bcl-2
	0.05	0.75							Normal	OGD/R	OGD/R+siNC	OGD/R+siRab20
	0.07	0.86							0.95	0.23	0.15	0.42
	0.08	0.71							0.86	0.14	0.21	0.39
									0.8	0.19	0.2	0.43
D
									Bax
	Normal	OGD/R	OGD/R+siNC	OGD/R+siRab20					Normal	OGD/R	OGD/R+siNC	OGD/R+siRab20
	0.07	0.75	0.69	0.14					0.1	0.56	0.62	0.15
	0.09	0.71	0.86	0.2					0.11	0.67	0.71	0.2
	0.04	0.85	0.77	0.19					0.13	0.7	0.75	0.17

## Sheet: Figure 5
B
Normal	OGD/R	OGD/R+siNC	OGD/R+siRab20
9.86	65.14	61.01	45.1
7.54	70.03	64.06	50.35
8.02	60.91	69.88	40.89
C
p-Drp-1/Drp-1
Normal	OGD/R	OGD/R+siNC	OGD/R+siRab20
1.03	0.46	0.55	1.12
1.15	0.49	0.48	0.96
1.04	0.51	0.43	0.92
D
	Mitochondrial fractions
Normal	OGD/R	OGD/R+siNC	OGD/R+siRab20
0.35	0.85	0.95	0.45
0.29	0.91	0.89	0.49
0.28	0.86	0.82	0.51
E
	Cytosolic fractions
Normal	OGD/R	OGD/R+siNC	OGD/R+siRab20
0.95	0.22	0.25	0.79
0.87	0.25	0.3	0.84
0.92	0.29	0.27	0.76

## Sheet: Figure 6
A
Normal	OGD/R	OGD/R+siNC	OGD/R+siRab20
1.06	0.09	0.08	0.72
0.98	0.17	0.15	0.74
0.96	0.13	0.14	0.64
B
Normal	OGD/R	OGD/R+siNC	OGD/R+siRab20
1.15	4.85	4.55	2.59
0.86	5.59	5.96	3.01
0.99	5.71	5.24	2.27
C
Normal	OGD/R	OGD/R+siNC	OGD/R+siRab20
1.2	6.57	7.12	2.876
0.82	7.08	6.36	3.51
0.98	6.58	6.76	3.22
D
	Mitochondrial fractions
Normal	OGD/R	OGD/R+siNC	OGD/R+siRab20
0.73	0.22	0.2	0.59
0.85	0.24	0.26	0.62
0.69	0.18	0.19	0.53
	Cytosolic fractions
Normal	OGD/R	OGD/R+siNC	OGD/R+siRab20
0.09	0.76	0.83	0.22
0.11	0.82	0.9	0.3
0.08	0.88	0.79	0.25
